# Supplementary material for: Targeted CRISPR screens reveal genes essential for Cryptosporidium survival in the host intestine
Source: Nat Commun. 2025 Aug 20;16:7749. doi: 10.1038/s41467-025-63012-1 (PMC12368253; doi:10.1038/s41467-025-63012-1)
Supplement: Supplementary file 9 — Source Data File [file 41467_2025_63012_MOESM9_ESM.xlsx]

## Sheet: 1b
day	rlu 1	rlu 2
2	85	50
4	62	121
5	49	94
6	66	111
7	553	597
8	176	335
9	2550	2544
10	3257	3227
12	5360	5604
13	4606	5199
14	2381	2311
15	674	975
16	1572	1363
17	550	478
19	312	294

## Sheet: 1e-1
day	rlu 1	rlu 2
5	144	56
6	180	229
7	815	845
8	5099	4336
9	7984	7091
12	36565	34502
13	21872	21794
14	9050	8787
15	13715	14719
16	6517	6644

## Sheet: 1e-2
day	rlu 1	rlu 2
5	199	111
6	233	293
7	377	399
8	1096	1241
9	5286	5911
12	22750	22167
13	11494	11351
14	3893	3495
15	3295	3146
16	6431	5934

## Sheet: 1f-1
cgd5_1710	-10.5397
cgd6_1950	-9.93705
cgd1_3140	-9.52259
cgd8_2810	-9.23315
cgd5_3630	-8.32026
cgd1_1900	-8.15392
cgd2_1630	-7.93971
cgd7_1470	-7.42627
cgd4_4460	1.18803
cgd5_4440	1.34378
cgd2_2780	3.05111

## Sheet: 1f-2
cgd5_3630	-8.28271
cgd6_1950	-7.95846
cgd1_1900	-7.3673
cgd1_3140	-6.94866
cgd8_2810	-6.55861
cgd7_1470	-5.16819
cgd2_1630	-4.49491
cgd5_1710	-4.35174
cgd2_2780	0.840276
cgd4_4460	1.27056
cgd5_4440	2.61711

## Sheet: 2c-1
6	6	24	24	48	48
+	-	+	-	+	-
0.767307	0.938314	2.08169	1.75783	3.12282	3.00053
1.23269	1.06169	2.94961	3.68091	3.96603	2.44378
1.18337	1.07258	3.02825	1.58945	3.21266	3.23933
0.816632	0.927417	1.39335	1.68342	3.29709	2.57069

## Sheet: 2c-2
6	6	24	24	48	48
+	-	+	-	+	-
0.94324	1.13605	2.08713	3.60238	2.59216	4.14642
1.05676	0.863952	2.40767	2.97839	3.08162	4.56714
1.289	1.25666	2.05964	3.96823	3.41581	4.73048
1.0518	1.03487	1.92751	2.43543	1.87945	5.50515
0.573524	0.926205	1.94771	2.71874	2.14712	3.9164
1.08568	0.782268	2.18342	3.28284	1.98543	3.24011

## Sheet: 2d-1
day	dmso		rap
	rlu1	rlu 2	rlu 1	rlu 2
2	10439	9970	2188	2291
3	8081	7656	2558	2380
4	19908	21056	17964	17947
6	90430	89873	48026	48823
8	52831	51656	65072	67247
9	6459	6497	66917	70494
11	1366	1560	240047	242185
14	609	679	2506	2633
16	2355	2217	1728	1626

## Sheet: 2d-2
day	dmso		rap
	rlu1	rlu 2	rlu 1	rlu 2
2	983	993	1848	1476
3	449	444	335	273
4	920	691	61	93
7	2147	2137	77	80
9	2541	2871	111	92
11	683	904	44	84
14	444	327	46	31
16	233	172	48	65

## Sheet: 3a-1
day	rlu 1	rlu 2
3	65	77
4	76	60
5	58	89
6	307	255
7	805	715
8	3021	3214
10	9875	9334
11	21295	20955
12	29486	31679
13	5323	4747
14	6333	6177
17	668	1048

[truncated: 10 more sheets: 3a-2, 3b-1, 3b-2, 3d, 3e, 4c, 4d, 4i, 4j-1, 4j-2]
